# Supplementary material for: Isolating and Determining the Structures of Colored Products from the Reactions of Cannabinoids with Fast Blue RR
Source: Molecules. 2025 Aug 22;30(17):3462. doi: 10.3390/molecules30173462 (PMC12430052; doi:10.3390/molecules30173462)
Supplement: Supplementary file 1 [file molecules-30-03462-s001.zip]

Archive with 1 entries (1 files):
- molecules-3810853-supplementary.pdf
